# Supplementary material for: Analysis of Flavor Differences Between Undaria pinnatifida Produced Using Different Processing Methods and from Different Origins Based on GC-IMS
Source: Foods. 2025 Jun 16;14(12):2107. doi: 10.3390/foods14122107 (PMC12192156; doi:10.3390/foods14122107)
Supplement: Supplementary file 1 [file foods-14-02107-s001.zip]

Archive with 3 entries (2 files):
- foods-3671113-supplementary/
- foods-3671113-supplementary/Figure S1;Figure S2.pdf
- foods-3671113-supplementary/Table S1.pdf
